# Supplementary material for: An Update on the Implications of New Psychoactive Substances in Public Health
Source: Int J Environ Res Public Health. 2022 Apr 17;19(8):4869. doi: 10.3390/ijerph19084869 (PMC9028227; doi:10.3390/ijerph19084869)
Supplement: Supplementary file 1 [file ijerph-19-04869-s001.zip]

Archive with 1 entries (1 files):
- ijerph-1609368-supplementary.pdf
